# Supplementary material for: Application of CRISPR/Cas9 System for Efficient Gene Editing in Peanut
Source: Plants (Basel). 2022 May 20;11(10):1361. doi: 10.3390/plants11101361 (PMC9144340; doi:10.3390/plants11101361)
Supplement: Supplementary file 1 [file plants-11-01361-s001.zip]

Archive with 1 entries (1 files):
- plants-1722736-supplementary.pdf
